# Supplementary material for: A comprehensive investigation of variants in genes encoding adiponectin (ADIPOQ) and its receptors (ADIPOR1/R2), and their association with serum adiponectin, type 2 diabetes, insulin resistance and the metabolic syndrome
Source: BMC Med Genet. 2013 Jan 25;14:15. doi: 10.1186/1471-2350-14-15 (PMC3598639; doi:10.1186/1471-2350-14-15)
Supplement: Additional file 1 — Details of the SNPs genotyped in this study. The location and minor allele frequency (from HapMap) of each tSNP are given, together with the allele frequency and genotype distribution in each cohort. [file 1471-2350-14-15-S1.xls]

## Sheet: Supp Table 1 SNP info
SNP Name	NCBI B36.3 Chr Coordinate	Gene	SNP location	Major:Minor allele	HapMap MAF Caucasian	BHS				CUDAS				FDS
						MAF	Major Hom	Het	Minor Hom	MAF	Major Hom	Het	Minor Hom	MAF	Major Hom	Het	Minor Hom
rs6810075	188031259	ADIPOQ	intergenic	T:C	36.7	35.8663	41.3 (544)	45.6 (600)	13.1 (172)	34.2233	43.8 (451)	44 (453)	12.2 (126)	35.4123	41.5 (393)	46.1 (436)	12.4 (117)
rs10937273	188032389	ADIPOQ	intergenic	G:A	40.8	40.1291	36.5 (481)	46.7 (615)	16.8 (221)	42.4198	32.6 (335)	50 (515)	17.4 (179)	42.8942	33.2 (320)	47.8 (461)	19 (183)
rs12637534	188032895	ADIPOQ	intergenic	A:G	5.8	8.44697	83.8 (1106)	15.5 (205)	0.7 (9)	7.56547	85.5 (881)	14 (144)	0.6 (6)	7.29167	85.7 (823)	14 (134)	0.3 (3)
rs1648707	188034405	ADIPOQ	intergenic	A:C	40.2	34.9849	42.3 (559)	45.5 (601)	12.3 (162)	33.7536	43.8 (452)	44.8 (462)	11.3 (117)	33.9378	44.1 (426)	43.8 (423)	12 (116)
rs864265	188036986	ADIPOQ	intergenic	G:T	12.5	16.3891	69.7 (921)	27.8 (367)	2.5 (33)	15	71.9 (741)	26.1 (269)	1.9 (20)	14.4806	73.2 (698)	24.6 (234)	2.2 (21)
rs822387	188038731	ADIPOQ	intergenic	T:C	8	8.06207	84.6 (1117)	14.8 (195)	0.7 (9)	8.46304	83.9 (862)	15.4 (158)	0.8 (8)	8.0292	84.8 (813)	14.4 (138)	0.8 (8)
rs860291	188040651	ADIPOQ	intergenic	C:T	12.5	13.4091	74.8 (988)	23.5 (310)	1.7 (22)	12.8031	75.6 (779)	23.3 (240)	1.2 (12)	13.188	75.3 (725)	23.1 (222)	1.7 (16)
rs266729*	188042168	ADIPOQ	intergenic	C:G	30.4	N/A	N/A	N/A	N/A	N/A	N/A	N/A	N/A	N/A	N/A	N/A	N/A
rs16861209	188045808	ADIPOQ	intron	C:A	1.1	9.00151	82.7 (1093)	16.6 (220)	0.7 (9)	8.98058	82.8 (853)	16.4 (169)	0.8 (8)	8.66183	83.7 (807)	15.2 (147)	1 (10)
rs822391	188046497	ADIPOQ	intron	T:C	18.5	20.9531	62.3 (824)	33.4 (442)	4.2 (56)	19.6411	65.3 (673)	30.2 (311)	4.6 (47)	20.1763	64.2 (619)	31.2 (301)	4.6 (44)
rs822395	188049501	ADIPOQ	intron	A:C	27.8	35.8169	40.3 (533)	47.7 (631)	12 (158)	33.9961	44.7 (461)	42.6 (439)	12.7 (131)	33.6468	45 (431)	42.6 (408)	12.3 (118)
rs822396	188049571	ADIPOQ	intron	A:G	15.6	19.6212	64.5 (852)	31.7 (418)	3.8 (50)	18.6893	66.4 (684)	29.8 (307)	3.8 (39)	18.7762	66.6 (637)	29.2 (279)	4.2 (40)
rs12495941	188050874	ADIPOQ	intron	G:T	32.1	33.7879	43.4 (573)	45.6 (602)	11 (145)	34.6304	42 (432)	46.7 (480)	11.3 (116)	35.9521	41.7 (401)	44.6 (429)	13.6 (131)
rs7649121*	188051479	ADIPOQ	intron	A:T	24	N/A	N/A	N/A	N/A	N/A	N/A	N/A	N/A	N/A	N/A	N/A	N/A
rs17366568	188053147	ADIPOQ	intron	G:A	12.1	12.3672	77 (1015)	21.2 (280)	1.7 (23)	12.0991	77.1 (793)	21.7 (223)	1.3 (13)	10.7853	79 (754)	20.5 (196)	0.5 (5)
rs2241766	188053586	ADIPOQ	coding (G15G)	T:G	5.6	11.6578	77.9 (1029)	20.9 (276)	1.2 (16)	12.4031	77 (795)	21.1 (218)	1.8 (19)	11.7617	78.3 (756)	19.8 (191)	1.9 (18)
rs3821799	188054180	ADIPOQ	intron	C:T	44.2	44.3982	32 (423)	47.2 (623)	20.8 (275)	44.6498	31.9 (328)	46.9 (482)	21.2 (218)	45.6522	29.4 (284)	49.9 (482)	20.7 (200)
rs3774261	188054253	ADIPOQ	intron	G:A	37.9	37.5569	39.9 (526)	45.1 (594)	15 (198)	39.1748	38.2 (393)	45.3 (467)	16.5 (170)	39.6354	36.6 (351)	47.6 (457)	15.8 (152)
rs62625753*	188054720	ADIPOQ	coding (G90S)	C:T	0	N/A	N/A	N/A	N/A	N/A	N/A	N/A	N/A	N/A	N/A	N/A	N/A
rs17366743*	188054783	ADIPOQ	coding (Y111H)	T:C	7.1	N/A	N/A	N/A	N/A	N/A	N/A	N/A	N/A	N/A	N/A	N/A	N/A
no rs name*	188054943	ADIPOQ	coding (I164T)	A:G	2	N/A	N/A	N/A	N/A	N/A	N/A	N/A	N/A	N/A	N/A	N/A	N/A
rs1063537	188056769	ADIPOQ	3'UTR	C:T	10.7	11.2585	78.5 (1035)	20.5 (271)	1 (13)	12.1595	77.5 (797)	20.6 (212)	1.8 (19)	11.0703	79.4 (757)	19 (181)	1.6 (15)
rs6444175	188062438	ADIPOQ	intergenic	G:A	27.2	25.8138	54.3 (717)	39.8 (526)	5.9 (78)	26.5306	54.4 (560)	38.1 (392)	7.5 (77)	28.3868	51 (493)	41.3 (399)	7.8 (75)
rs7628649	188068075	ADIPOQ	intergenic	C:T	8.9	10.9008	79.3 (1047)	19.7 (260)	1.1 (14)	12.2093	77.1 (796)	21.3 (220)	1.6 (16)	11.1399	79.5 (767)	18.8 (181)	1.8 (17)
rs17373414	188068221	ADIPOQ	intergenic	C:T	10.7	10.7576	79.5 (1049)	19.5 (258)	1 (13)	11.6764	77.8 (803)	21 (217)	1.2 (12)	10.6549	79.7 (767)	19.2 (185)	1 (10)
rs9860747	188070111	ADIPOQ	intergenic	C:T	14.6	16.1998	70.6 (933)	26.3 (348)	3 (40)	17.0388	68.4 (705)	29 (299)	2.5 (26)	14.712	73.2 (699)	24.2 (231)	2.6 (25)
rs6672643	201167175	ADIPOR1	intergenic	T:C	11.7	13.5779	75 (991)	22.9 (303)	2.1 (28)	14.549	73.1 (754)	24.6 (254)	2.2 (23)	14.3379	73.7 (707)	23.9 (229)	2.4 (23)
rs2185781	201173129	ADIPOR1	intergenic	G:A	19.6	19.9393	64.1 (846)	31.8 (420)	4 (53)	19.4363	64.9 (668)	31.3 (322)	3.8 (39)	20.4262	63.5 (611)	32.1 (309)	4.4 (42)
rs10920531	201175459	ADIPOR1	intergenic	C:A	32.1	35.8062	40.6 (536)	47.2 (624)	12.2 (161)	36.1381	41 (421)	45.8 (471)	13.2 (136)	36.7188	40.3 (387)	45.9 (441)	13.8 (132)
rs7539542	201176597	ADIPOR1	3UTR	C:G	28.8	30.8567	46.9 (619)	44.4 (586)	8.6 (114)	30.3883	48.7 (502)	41.7 (430)	9.5 (98)	30.93	48.2 (461)	41.8 (400)	10 (96)
rs1342387	201180979	ADIPOR1	intron	G:A	46.2	43.9061	30.9 (408)	50.4 (666)	18.7 (247)	44.9466	29.2 (300)	51.8 (533)	19 (196)	46.8427	28.4 (274)	49.6 (479)	22 (213)
rs16850799	201186474	ADIPOR1	intron	G:A	21.4	21.2871	61.5 (807)	34.5 (453)	4 (53)	21.2136	61.6 (634)	34.5 (355)	4 (41)	22.6895	60.4 (582)	33.7 (325)	5.8 (56)
rs34357845*	201186690	ADIPOR1	coding (N44N)	G:A	3.8	N/A	N/A	N/A	N/A	N/A	N/A	N/A	N/A	N/A	N/A	N/A	N/A
rs12733285	201188663	ADIPOR1	intron	C:T	30.4	29.697	49.9 (659)	40.8 (538)	9.3 (123)	31.177	47.8 (491)	42.1 (433)	10.1 (104)	31.5047	47.8 (457)	41.5 (397)	10.8 (103)
rs75114693	201188748	ADIPOR1	intron	T:C	33.3	31.8009	45.2 (595)	46 (605)	8.8 (116)	30.5717	47.5 (490)	43.9 (453)	8.6 (89)	27.3822	53.8 (514)	37.6 (359)	8.6 (82)
rs10753929	201189801	ADIPOR1	intron	C:T	14.3	11.7714	77.7 (1027)	21 (277)	1.3 (17)	11.3813	78.6 (808)	20 (206)	1.4 (14)	12.5914	76.6 (733)	21.6 (207)	1.8 (17)
rs12132093	201192736	ADIPOR1	intron	G:A	1.7	1.3626	97.3 (1285)	2.7 (36)	0 (0)	1.16505	97.9 (1008)	1.9 (20)	0.2 (2)	0.9375	98.1 (942)	1.9 (18)	0 (0)
rs6666089	201195326	ADIPOR1	intergenic	G:A	26.7	31.8561	45.1 (595)	46.1 (609)	8.8 (116)	30.5529	47.5 (490)	43.8 (452)	8.6 (89)	27.476	53.4 (501)	38.3 (360)	8.3 (78)
rs2232852*	201198621	ADIPOR1	intergenic	G:T	35.5	N/A	N/A	N/A	N/A	N/A	N/A	N/A	N/A	N/A	N/A	N/A	N/A
rs12758184	201204257	ADIPOR1	intergenic	A:G	35.8	31.3733	46.6 (614)	44.1 (581)	9.3 (123)	30.9893	47.6 (491)	42.8 (441)	9.6 (99)	33.8693	44.6 (430)	43 (415)	12.3 (119)
rs12123211	201211262	ADIPOR1	intergenic	A:G	35.1	34.5156	43.2 (567)	44.5 (583)	12.3 (161)	37.0136	40.1 (412)	45.8 (471)	14.1 (145)	35.7966	41.2 (393)	46 (439)	12.8 (122)
rs11061918	1665948	ADIPOR2	intergenic	C:T	8	11.1952	78.9 (1043)	19.8 (262)	1.3 (17)	10.0291	80.8 (834)	18.3 (189)	0.9 (9)	10.7477	79.9 (769)	18.8 (181)	1.3 (13)
rs10773980	1668979	ADIPOR2	intergenic	T:C	45.8	47.0455	28.3 (373)	49.4 (652)	22.3 (295)	45.6796	30.3 (312)	48.1 (495)	21.7 (223)	47.7322	27.1 (251)	50.3 (466)	22.6 (209)
rs1029629	1669528	ADIPOR2	intergenic	A:C	31.2	31.3918	46.8 (619)	43.6 (576)	9.6 (127)	30.7282	47.8 (492)	43 (443)	9.2 (95)	31.1917	47.4 (457)	42.9 (414)	9.7 (94)
rs2058033	1675141	ADIPOR2	intron	A:C	15.2	14.8485	72.5 (957)	25.3 (334)	2.2 (29)	13.7864	74.1 (763)	24.3 (250)	1.7 (17)	14.648	73.2 (707)	24.3 (235)	2.5 (24)
rs7975600	1685513	ADIPOR2	intron	A:T	12.7	14.0318	73.9 (977)	24.1 (319)	2 (26)	14.9225	73 (753)	24.2 (250)	2.8 (29)	14.834	72.3 (697)	25.7 (248)	2 (19)
rs12826079	1696817	ADIPOR2	intron	C:T	9.3	7.37519	86 (1137)	13.2 (175)	0.8 (10)	7.50969	85.4 (881)	14.2 (147)	0.4 (4)	7.32087	86.2 (830)	13 (125)	0.8 (8)
rs11061946	1698788	ADIPOR2	intron	C:T	7.1	7.73313	85 (1121)	14.6 (192)	0.5 (6)	6.60194	87.4 (900)	12 (124)	0.6 (6)	8.20353	84.1 (810)	15.4 (148)	0.5 (5)
rs10773983	1701507	ADIPOR2	intron	G:A	33.9	31.1506	47.9 (633)	41.9 (553)	10.2 (135)	29.2919	50 (516)	41.3 (426)	8.6 (89)	30.6367	48 (460)	42.7 (409)	9.3 (89)
rs11612383	1701616	ADIPOR2	intron	G:A	31.2	30.4167	48.9 (646)	41.3 (545)	9.8 (129)	28.835	51.3 (528)	39.8 (410)	8.9 (92)	30	48.8 (468)	42.5 (408)	8.8 (84)
rs4140992*	1707073	ADIPOR2	intron	T:C	47.2	N/A	N/A	N/A	N/A	N/A	N/A	N/A	N/A	N/A	N/A	N/A	N/A
rs1058322*	1707240	ADIPOR2	intron	C:T	28.3	N/A	N/A	N/A	N/A	N/A	N/A	N/A	N/A	N/A	N/A	N/A	N/A
rs12582624	1712404	ADIPOR2	intron	G:C	25	29.1667	50.1 (661)	41.5 (548)	8.4 (111)	29.098	50.3 (519)	41.1 (424)	8.5 (88)	30.5208	47.8 (459)	43.3 (416)	8.9 (85)
rs10773989	1727243	ADIPOR2	intron	C:T	46.7	49.9621	25.3 (334)	49.4 (652)	25.2 (333)	48.3996	26.9 (277)	49.5 (510)	23.7 (244)	49.8423	25.1 (239)	50.1 (476)	24.8 (236)
rs10848569	1730802	ADIPOR2	intron	G:A	39	31.8835	46.3 (612)	43.6 (577)	10.1 (133)	31.5228	46.5 (479)	44 (454)	9.5 (98)	32.2479	45.2 (430)	45.2 (430)	9.7 (92)
rs2058112	1732419	ADIPOR2	intron	C:T	11.6	11.4394	78.9 (1041)	19.4 (256)	1.7 (23)	11.1165	78.7 (811)	20.3 (209)	1 (10)	12.0833	77.4 (743)	21 (202)	1.6 (15)
rs12813694	1745891	ADIPOR2	intron	C:T	32.4	32.0992	45.9 (601)	44 (577)	10.1 (132)	31.5789	46.5 (477)	43.9 (450)	9.6 (99)	31.9093	45.8 (434)	44.6 (423)	9.6 (91)
rs11614622	1754088	ADIPOR2	intron	A:T	1.7	2.80091	94.5 (1248)	5.5 (72)	0.1 (1)	2.62391	94.8 (975)	5.2 (54)	0 (0)	2.32919	95.3 (921)	4.7 (45)	0 (0)
rs35171107*	1763450	ADIPOR2	coding (Y328H)	T:C	unknown	N/A	N/A	N/A	N/A	N/A	N/A	N/A	N/A	N/A	N/A	N/A	N/A
rs3809266	1764402	ADIPOR2	intron	C:A	27.8	32.0076	46 (607)	44 (581)	10 (132)	31.5713	46.5 (479)	43.9 (453)	9.6 (99)	31.9182	45.7 (436)	44.8 (427)	9.5 (91)
rs730032*	1765633	ADIPOR2	3'UTR	C:T	33.3	N/A	N/A	N/A	N/A	N/A	N/A	N/A	N/A	N/A	N/A	N/A	N/A
rs1044471	1767217	ADIPOR2	3'UTR	C:T	48.2	48.2929	26.6 (351)	50.2 (661)	23.2 (306)	49.0301	26.8 (276)	48.4 (499)	24.8 (256)	47.0405	27.7 (267)	50.5 (486)	21.8 (210)
rs13219	1771695	ADIPOR2	3'UTR	A:G	43.8	42.9599	33.1 (437)	47.9 (633)	19 (251)	42.2481	33.5 (346)	48.4 (500)	18 (186)	43.7371	30.3 (293)	51.9 (501)	17.8 (172)
rs6489330	1778114	ADIPOR2	intergenic	G:A	26.3	21.5484	61.9 (811)	33.2 (435)	5 (65)	20.1848	63.5 (653)	32.6 (335)	3.9 (40)	20.6432	62.4 (602)	33.8 (326)	3.7 (36)
* SNP failed or was monomorphic in our cohorts
Genotype counts are given for the major homozygote, heterozygote and minor homozygote, together with percentage in each cohort.
