# Supplementary material for: A comprehensive investigation of variants in genes encoding adiponectin (ADIPOQ) and its receptors (ADIPOR1/R2), and their association with serum adiponectin, type 2 diabetes, insulin resistance and the metabolic syndrome
Source: BMC Med Genet. 2013 Jan 25;14:15. doi: 10.1186/1471-2350-14-15 (PMC3598639; doi:10.1186/1471-2350-14-15)
Supplement: Additional file 2 — Association of ADIPOQ SNPs with serum adiponectin for each cohort. The marginal geometric mean values of adiponectin according to genotype at significant tSNPs are shown by individual cohort. Data are estimated marginal mean (MM) serum adiponectin mg/L (95% CI) after adjusting for age, gender and BMI. P-values were taken from the likelihood ratio test: model without genetic covariates vs model with genetic covariates. Q-values were calculated in each cohort using all 21 ADIPOQ tSNPs. *, †, ¥ represents tSNPs that are in LD in our study. [file 1471-2350-14-15-S2.xls]

## Sheet: SuppTab2 SingleSNP each cohort
	BHS (n=1322)				CUDAS (n=1033)				FDS (n=967)
SNP	MM (95%CI)	Rsq	p value	q value	MM (95%CI)	Rsq	p value	q value	MM (95%CI)	Rsq	p value	q value
RS6810075*
TT	11.9 (11.4, 12.4)	0.01	2.7e-05	0.0005	11.2 (10.7, 11.8)	0.008	0.0007	0.01	7.3 (6.9, 7.8)	0.002	0.1	0.3
TC	10.5 (10.1, 11.0)				10.2 (9.7, 10.7)				7.1 (6.7, 7.5)
CC	10.0 (9.2, 10.8)				9.4 (8.6, 10.3)				6.4 (5.7, 7.2)
RS12637534
AA	11.3 (11.0, 11.7)	0.01	5.2e-06	0.0001	10.7 (10.3, 11.1)	0.003	0.05	0.6	7.2 (6.9, 7.5)	0.003	0.07	0.3
AG	9.3 (8.6, 10.0)				9.6 (8.8, 10.4)				6.4 (5.8, 7.1)
GG	11.4 (8.1, 16.1)				11.4 (7.6, 17.1)				10.6 (5.3, 21.1)
RS1648707*
AA	11.8 (11.3, 12.3)	0.009	3.8e-05	0.0006	11.3 (10.7, 11.8)	0.01	4.9e-05	0.001	7.4 (7.0, 7.8)	0.004	0.04	0.2
AC	10.6 (10.1, 11.0)				10.2 (9.8, 10.7)				7.1 (6.7, 7.5)
CC	9.8 (9.0, 10.6)				9.1 (8.3, 9.9)				6.3 (5.6, 7.0)
RS822387†
TT	10.5 (10.2, 10.8)	0.03	4.5e-12	9.5e-11	10.1 (9.8, 10.5)	0.02	5.3e-07	1.1e-05	6.9 (6.6, 7.2)	0.007	0.007	0.05
TC	14.1 (13.1, 15.2)				12.7 (11.7, 13.7)				8.1 (7.3, 9.0)
CC	13.5 (9.6, 19.1)				13.6 (9.6, 19.3)				9.7 (6.3, 14.7)
RS16861209†
CC	10.4 (10.1, 10.8)	0.03	2e-13	4.4e-12	10.1 (9.8, 10.4)	0.02	1.3e-08	2.9e-07	6.9 (6.6, 7.2)	0.01	0.0008	0.02
CA	14.1 (13.1, 15.1)				12.8 (11.9, 13.8)				8.2 (7.4, 9.0)
AA	12.8 (9.1, 17.9)				15.1 (10.7, 21.4)				10.6 (7.1, 15.8)
RS17366568
GG	11.6 (11.2, 11.9)	0.02	4.6e-10	9.28e-09	10.8 (10.4, 11.2)	0.004	0.01	0.2	7.3 (7.0, 7.7)	0.006	0.007	0.05
GA	9.6 (9.0, 10.2)				9.8 (9.2, 10.5)				6.3 (5.8, 6.9)
AA	7.2 (5.8, 8.9)				8.3 (6.3, 11.0)				6.3 (3.7, 10.7)
RS2241766¥
TT	10.9 (10.6, 11.3)	0.005	0.001	0.01	10.4 (10.0, 10.7)	0.004	0.02	0.3	7.1 (6.8, 7.4)	0.002	0.2	0.4
TG	10.9 (10.3, 11.7)				11.3 (10.6, 12.1)				6.9 (6.3, 7.5)
GG	17.9 (13.8, 23.3)				8.8 (7.0, 11.0)				9.2 (6.9, 12.1)
RS3774261
GG	10.4 (10.0, 10.9)	0.009	2.9e-05	0.0005	9.8 (9.4, 10.4)	0.009	0.0005	0.01	6.8 (6.4, 7.3)	0.002	0.09	0.3
GA	10.9 (10.4, 11.4)				10.7 (10.3, 11.2)				7.1 (6.8, 7.6)
AA	12.8 (11.9, 13.8)				11.7 (10.9, 12.6)				7.8 (7.0, 8.5)
RS1063537¥
CC	11.0 (10.6, 11.3)	0.006	0.0008	0.01	10.3 (10.0, 10.7)	0.004	0.02	0.3	7.1 (6.8, 7.4)	0.002	0.1	0.3
CT	10.8 (10.2, 11.6)				11.3 (10.6, 12.1)				7.0 (6.4, 7.6)
TT	19.1 (14.3, 25.4)				8.9 (7.1, 11.2)				9.7 (7.2, 13.3)
RS6444175
GG	10.5 (10.1, 10.9)	0.007	0.0005	0.007	10.1 (9.6, 10.5)	0.006	0.003	0.05	7.0 (6.6, 7.3)	0.001	0.2	0.4
GA	11.4 (10.8, 11.9)				11.0 (10.4, 11.5)				7.1 (6.7, 7.5)
AA	13.1 (11.7, 14.8)				11.9 (10.6, 13.3)				8.0 (7.0, 9.2)
RS17373414
CC	10.7 (10.3, 11.0)	0.008	5.9e-05	0.0009	10.3 (10.0, 10.7)	0.002	0.05	0.6	7.0 (6.7, 7.3)	0	0.3	0.5
CT	12.5 (11.7, 13.3)				11.3 (10.6, 12.1)				7.6 (6.9, 8.3)
TT	9.1 (6.8, 12.1)				11.6 (8.7, 15.4)				7.5 (5.1, 11.2)
