# Supplementary material for: A comprehensive investigation of variants in genes encoding adiponectin (ADIPOQ) and its receptors (ADIPOR1/R2), and their association with serum adiponectin, type 2 diabetes, insulin resistance and the metabolic syndrome
Source: BMC Med Genet. 2013 Jan 25;14:15. doi: 10.1186/1471-2350-14-15 (PMC3598639; doi:10.1186/1471-2350-14-15)
Supplement: Additional file 3 — Details of the additional SNPs captured by our tagSNP approach. Haploview was used to determine additional SNPs that were captured by the tSNPs genotyped in the present study (r2≥0.80, MAF>0.01). This analysis was not applicable to tSNPs rs860291, rs822395 and rs2241766 as they are not listed in HapMap. * tSNP associated with serum adiponectin in our cohort. [file 1471-2350-14-15-S3.xls]

## Sheet: SuppTab3 CapturedSNPs
TagSNP	HapMap SNPs Captured
rs6810075*	rs6810075
rs10937273	rs10937273
rs12637534*	rs12637534	rs16861194
rs1648707*	rs1648707	rs710445	rs182052
rs864265	rs864265	rs1656930
rs822387*	rs822387
rs16861209*	rs16861209	rs16861210	rs17300539
rs822391	rs822391
rs822396	rs822396	rs822394
rs12495941	rs12495941
rs17366568*	rs17366568
rs3821799	rs3821799
rs3774261*	rs3774261	rs1063538	rs6773957
rs1063537*	rs1063537	rs2241767	rs3774262	rs2082940	rs1063539
rs6444175*	rs6444175	rs1501299	rs7639352
rs7628649	rs7628649
rs17373414*	rs17373414
rs9860747	rs9860747
